# Supplementary material for: Metagenomic Insights into Coal Slag Remediation Effects on Soil and Microbial Health in Qinghai’s Muli Coal Mine
Source: Microorganisms. 2024 Nov 1;12(11):2222. doi: 10.3390/microorganisms12112222 (PMC11596568; doi:10.3390/microorganisms12112222)
Supplement: Supplementary file 1 [file microorganisms-12-02222-s001.zip]

Archive with 1 entries (1 files):
- microorganisms-3273894-supplementary.pdf
